# Supplementary material for: Association of Genetic Polymorphisms with Abdominal Aortic Aneurysm in the Processes of Apoptosis, Inflammation, and Cholesterol Metabolism
Source: Medicina (Kaunas). 2023 Oct 17;59(10):1844. doi: 10.3390/medicina59101844 (PMC10608078; doi:10.3390/medicina59101844)
Supplement: Supplementary file 1 [file medicina-59-01844-s001.zip]

Archive with 1 entries (1 files):
- medicina-2595647-supplementary.pdf
